# Supplementary material for: Genome-wide association analysis on pre-harvest sprouting resistance and grain color in U.S. winter wheat
Source: BMC Genomics. 2016 Oct 12;17:794. doi: 10.1186/s12864-016-3148-6 (PMC5059910; doi:10.1186/s12864-016-3148-6)
Supplement: Additional file 1: — Table S1. Pedigree, sources, origins and preharvest sprouting phenotypic data of 185 accessions in the genome-wide association study panel. (XLSX 121 kb) [file 12864_2016_3148_MOESM1_ESM.xlsx]

## Sheet: Sheet1
Supplimentay Table S1 Pedigree, sources, origins and preharvest sprouting phenotypic data of 185 accessions in the genome-wide association study panel
						Grain Color		PHS_Greenhouse												PHS_Field
NO.	Accessions	Source	Pedigree	Origin	Classb	2011Fall_GH	2010Enid_field	2011Fall-rep1	2011Fall-rep2	2011Fall-mean	2012Sping-rep1	2012Spring-rep2	2012Spring-mean	2012Fall-rep1	2012Fall-rep2	2012Fall-mean	2013ping-rep1	2013ping-rep2	2013ping-mean	2013MH-rep1	2013MH-rep2	2013MH-mean	2013Hays-rep1	2013Hays-rep2	2013Hays-mean	2014MH-rep1	2014MH-rep2	2014MH-mean	2014Hays-rep1	2014Hays-rep2	2014Hays-mean
1	Atlas66	Citr12561	Frondoso // Redhart 3 / Noll 28	NC	SRW	4	4	0	0	0	0.00704225	0.0225564	0.0147993	0.0217391	0.113636	0.0676877	0	0	0	0	0.0103093	0.00515464	0.0172414	0.00884956	0.0130455	0.524096	0.524096	0.524096	0.25	0.1545	0.20225
2	OK04505	SRPN	OK91724/2*Jagger	OK	HRW	4	2.5	0.0566038	0	0.0283019	0	0.0263158	0.0131579	0.00699301	0.018018	0.0125055	0	0.00877193	0.00438596	0.505263	0.177778	0.34152	0	0.128571	0.0642857	0.145038	0.375723	0.26038	0.1008	0.0696	0.0852
3	KS05HW136-3	SRPN	KS98HW518(93HW91/93HW255)//KS98H245(IKE/TA2460//*3T200)/Trego	KS	HWW	1	1	0.196262	0.0571429	0.126702	0	0.0686275	0.0343137	0.245614	0.45	0.347807	0.15311	0.00943396	0.081272	0.833333	0.701754	0.767544	0.617284	0.947368	0.782326	0.856287	1	0.928144	0.9667	0.9667	0.9667
4	T158	SRPN	KS93U206/ 2*T81	KS	HRW	3	2	0.0238095	0.0347826	0.0292961	0.101695	0.15873	0.130213	0.804878	0.645161	0.72502	0.524476	0.303191	0.413834	0.162791	0.116667	0.139729	0.0952381	0	0.047619	0.507692	0.542857	0.525275	0.6939	0.4234	0.55865
5	KS980554-12-~9	SRPN	2180*K/2163//?/3/W1062A*HVA114/W3416	KS	HRW	3	3	0.0175439	0.0130719	0.0153079	0.534884	0.119048	0.326966	0.0776699	0.165414	0.121542	0.79803	0.791304	0.794667	0.12766	0.031746	0.0797028	0.0952381	0.168831	0.132035	0.322835	0.180723	0.251779	0.0359	0.0818	0.05885
6	KS980512-2-2	SRPN	T67/X84W063-9-45//K92/3/SNF/4/X86509-1-1/X84W063-9-39-2//K92	KS	HWW	1	1	0.0342466	0	0.0171233	1	0.923077	0.961538	0.0786517	0.00909091	0.0438713	0.698925	0.344371	0.521648	0.78125	0.6875	0.734375	0.341772	0.833333	0.587553	1	0.986301	0.993151	0.9375	0.981	0.95925
7	TX04M410211	SRPN	Mason/Jagger//Ogllala	TX	HRW	2	3	0.0252525	0.00555556	0.015404	0.77381	0.184211	0.47901	0	0	0	0.16129	0.172662	0.166976	0	0	0	0.0138889	0	0.00694444	0.0606061	0.0163934	0.0384998	0	0.0094	0.0047
8	N98L20040-44	NRPN	CS/PI467024//CS/3/SXLD/4/TAM202/5/SXLD	NE	HRW	3	3	0.0174419	0	0.00872093	0.0185185	0.0520833	0.0353009	0.295652	0.610294	0.452973	0.216561	0.0625	0.13953	0.0405405	0	0.0202703	0.1125	0	0.05625	0.165138	0.140625	0.152881	0.102	0.0484	0.0752
9	NI04420	NRPN	NE96644(=Odesskayap/Cody)//Pavon /*3Scout 66/3/Wahoo Sib	NE	HRW	3	3	0.177419	0.333333	0.255376	0.0833333	0.0625	0.0729167	0.396947	0.588235	0.492591	0.43299	0.431034	0.432012	0.0352941	0.04	0.0376471	0.0833333	0.0263158	0.0548246	0.0609756	0.239726	0.150351	0.2045	0.028	0.11625
10	Duster	PI644016	W0405D/NE78488//W7469C/TX81V6187	OK	HRW	4	4	0.018018	0.0388889	0.0284535	0	0.0333333	0.0166667	0.989474	0.906667	0.94807	0.0229885	0.108108	0.0655483	0.387234	0.363636	0.375435	0.285714	0.417722	0.351718	0.183432	0.731707	0.45757	0.5638	0.6645	0.61415
11	OK02522W	SRPN	Unkown	OK	HWW	1	1	0.026087	0.0111111	0.018599	0.183099	0.105263	0.144181	0.229885	0.683673	0.456779	0.229508	0.075	0.152254	0.55	0.27907	0.414535	0.573333	0.714286	0.64381	0.441379	0.576471	0.508925	0.6491	0.6462	0.64765
12	Scout 66	Citr13996	composite of 85 selections from Scout	NE	HRW	3	3	0	0.0133333	0.00666667	0.363636	0.738095	0.550866	0.0107527	0.00952381	0.0101382	0.364583	0.362963	0.363773	0.0232558	0.138889	0.0810724	0.0816327	0.0535714	0.067602	0.0472973	0.264	0.155649	0.2342	0.2281	0.23115
13	AP04T8211	SRPN	W98-232/KS96WGRC38	KS	HRW	4	4	0	0	0	0.640625	0.313725	0.477175	0.0181818	0.267857	0.143019	0.813333	0.717391	0.765362	0	0	0	0.015625	0.0212766	0.0184508	0.0437956	0.0692308	0.0565132	0	0.0448	0.0224
14	HV9W96-1271R-1	SRPN	HV9W00-1551WP/KS94U326	KS	HRW	3	4	0.134831	0.421053	0.277942	0	0.0230769	0.0115385	0.993976	0.980392	0.987184	0.220183	0.145455	0.182819	0.188312	0.171429	0.17987	0.0172414	0.515625	0.266433	0.848315	0.668831	0.758573	0.8519	0.6241	0.738
15	NE04424	SRPN	KS92H363-2/Cougar SIB(=NE85707/ Thunderbird)	NE	HRW	2	3	0.05	0	0.025	0.161765	0	0.0808824	0.702381	0.5625	0.63244	0.161491	0.364286	0.262888	0	0	0	0	0	0	0.126761	0.0603448	0.0935527	0.0602	0.0116	0.0359
16	CO02W237	SRPN	98HW519(93HW91/93HW255)/96HW94	CO	HWW	1	1	0.0965517	0.0882353	0.0923935	0.674242	0.551282	0.612762	0.191176	0.213675	0.202426	0.489796	0.630252	0.560024	0.6	0.350515	0.475258	0.84058	0.575342	0.707961	0.979058	0.956522	0.96779	0.9744	1	0.9872
17	OK03825-5403-6	SRPN	(Custer*3/94M81)=Stars 0601W	OK	HRW	3	3	0.161538	0.0984456	0.129992	0.818182	0.0697674	0.443975	0.712042	0.762712	0.737377	0.834437	0.975207	0.904822	0.157895	0.0461538	0.102024	0.263889	0.0131579	0.138523	0.398693	0.472441	0.435567	0.471	0.6187	0.54485
18	TX04V075080	SRPN	JAGGER/TX93V5722//TX95D8905	TX	HRW	2	2	0.00699301	0	0.0034965	0	0	0	0	0	0	0.00961538	0.0620155	0.0358154	0	0.0841121	0.0420561	0	0	0	0	0	0	0.0072	0.0265	0.01685
19	SD06165	NRPN	Wesley/SD97049	SD	HRW	2	2	0	.	0	0	0.131579	0.0657895	0	0.00763359	0.00381679	0.381356	0.496	0.438678	0.0978261	0.300752	0.199289	0.526316	0.439024	0.48267	0.0172414	0.104839	0.06104	0.3158	0.3842	0.35
20	NX03Y2489	NRPN	BaiHuo/Kanto107//Ike/3/KS91H184/3*RBL//N87V106	NE	HWW	1	1	0.4	0.340909	0.370455	0.075	0.0568182	0.0659091	0.561404	0.592593	0.576998	0.0588235	0.0952381	0.0770308	0.915888	0.540984	0.728436	0.793103	0.911765	0.852434	0.972973	0.707447	0.84021	0.4959	0.7712	0.63355
21	NI04427	NRPN	KS98HW22//W95-615W/N94L189	NE	HRW	3	3	0	0	0	0	0.743902	0.371951	0.46087	0.689655	0.575262	0.833333	0.809211	0.821272	0.0238095	0.0149254	0.0193674	0	0.0147059	0.00735294	0.181159	0.0780142	0.129587	0.1391	0.0631	0.1011
22	Endurance	PI639233	HBY756A/ Siouxland//2180	OK	HRW	3	3	0.284722	0.168317	0.22652	0.183824	0.741667	0.462745	0.961538	0.884615	0.923077	0.192547	0.720812	0.456679	0.123457	0.0416667	0.0825617	0.112245	0.197368	0.154807	0.653061	0.697917	0.675489	0.2655	0.1654	0.21545
23	TAM-107	PI495594	TAM105*4/Amigo	TX	HRW	3	2	0	0	0	0.112245	0.103448	0.107847	0.7	0.492537	0.596269	0.036036	0.172043	0.10404	0.0437158	0.0277778	0.0357468	0	0	0	0.634146	0.564103	0.599124	0.3853	0.1705	0.2779
24	AP05T2413	SRPN	(KS95U522/TX95VA0011)F1/Jagger	KS	HRW	3	2	0.543689	0.26	0.401845	0.151515	0.266129	0.208822	1	0.971154	0.985577	0.347826	0.398551	0.373188	0.45679	0.305882	0.381336	0.135593	0.15873	0.147162	0.677215	0.567901	0.622558	0.2303	0.2838	0.25705
25	HV9W03-539R	SRPN	KS94U275/1878//JAGGER	KS	HRW	3	2	0.00775194	0.00653595	0.00714394	0.375	0.0136986	0.194349	0.027027	0	0.0135135	0.571429	0.326241	0.448835	0.0645161	0.0298507	0.0471834	0.135593	0.132075	0.133834	0.0184049	0	0.00920245	0.0365	0	0.01825
26	CO03064	SRPN	CO970547/Prowers 99	CO	HRW	3	3	0.17284	0.166667	0.169753	0	0.0357143	0.0178571	0.612565	0.641975	0.62727	.	0.266272	0.24	0.0909091	0.162791	0.12685	0.0136986	0	0.00684932	0.0705882	0.531792	0.30119	0.0952	0.1364	0.1158
27	TX02A0252	SRPN	TX90V6313//TX94V3724(TAM-200 BC41254-1-8-1-1/TX86V1405	TX	HRW	3	3	0.0125786	0	0.00628931	0.113636	0.346939	0.230288	0.357664	0.273438	0.315551	0.690789	0.461538	0.576164	0.822785	0.487805	0.655295	0.28169	0.704918	0.493304	1	0.299065	0.649533	0.4732	0.4855	0.47935
28	Kharkof	NRPN	Unknown	KS	HRW	3	3	0.00813008	0	0.00406504	0.291667	0.222222	0.256944	0	0	0	0.69697	0.192308	0.444639	0.0138889	0.0307692	0.0223291	0.0847458	0	0.0423729	0.265896	0.154412	0.210154	0.268	0.0645	0.16625
29	SD06173	NRPN	Bulk02R2B	SD	HRW	3	3	0	0	0	0.132653	0.0695652	0.101109	0.00862069	0.19375	0.101185	0.380282	0.4375	0.408891	0.0722892	0.0307692	0.0515292	0.0952381	0.116667	0.105952	0.167883	0.354839	0.261361	0.2667	0.2346	0.25065
30	NX04Y2107	NRPN	NW98S081/99Y1442	NE	HRW	3	3	0.0294118	0	0.0147059	0.172043	0.648649	0.410346	0.00892857	0	0.00446429	0.393162	0.537415	0.465289	0.333333	0.746269	0.539801	0.0769231	0	0.0384615	0.742268	0.390728	0.566498	0.3139	0.4211	0.3675
31	NE05548	NRPN	NE97426 (=Brigantina.2*Arapahoe)/NE98574 (=CO850267/Rawhide)	NE	HRW	3	2	0.00884956	0	0.00442478	0.0535714	0.0701754	0.0618734	0.19708	0.356322	0.276701	0.571429	0.0208333	0.296131	0.00552486	0.05	0.0277624	0.08	0.121212	0.100606	0.130137	0.0979021	0.11402	0.124	0.0805	0.10225
32	Deliver	PI639232	Yantar/2*Chisholm//Karl	OK	HRW	2	1.5	0.595238	0.671875	0.633557	0.157895	0.482143	0.320019	0.835366	0.730061	0.782714	0.802198	0.19802	0.500109	0.0689655	0.114286	0.0916256	0.65	0.421053	0.535526	0.403361	0.434426	0.418894	0.2441	0.1695	0.2068
33	Trego	PI612576	KS87H325/Rio Blanco	KS	HWW	1	1	0.00806452	0	0.00403226	0.23913	0.8125	0.525815	0.0849673	0.304348	0.194658	0.921687	0.776398	0.849042	0.622222	0.814286	0.718254	0.694915	0.428571	0.561743	0.415493	0.418803	0.417148	0.7444	0.609	0.6767
34	HV9W03-696R-1	SRPN	N94L027/TBOLT//KS89180B	KS	HRW	3	3	0.015873	0.0230769	0.019475	0.0588235	0.0869565	0.07289	0.836478	0.813953	0.825216	0.00735294	0	0.00367647	0.0350877	0.0447761	0.0399319	0.224138	0.169811	0.196975	0.363636	0.836879	0.600258	0.4837	0.3899	0.4368
35	NE05426	SRPN	W95-091 (=KS85-663-8-9//WI81-133/Thunderbird)/AKRON	NE	HRW	3	2	0.0991736	0.00943396	0.0543038	0.427778	0.8	0.613889	0.0538462	0.0288462	0.0413462	0.625698	0.341121	0.48341	0.175	0.207547	0.191274	0.0149254	0	0.00746269	0.147239	0.0224719	0.0848556	0.0932	0.0355	0.06435
36	CO03W054	SRPN	KS96HW94//Trego/CO960293	CO	HWW	1	1	0.0075188	0	0.0037594	0.0214286	0.00769231	0.0145604	0.142105	0.0701754	0.10614	0.0920502	0.00714286	0.0495965	0.0576923	0.396552	0.227122	0.547945	0.681818	0.614882	0.355932	0.454545	0.405239	0.3121	0.4964	0.40425
37	TX03A0148	SRPN	TX89A7137/TIPACNA	TX	HRW	3	3	0.0275229	0	0.0137615	0.113095	0.0833333	0.0982143	0.573333	0.68	0.626667	0	0.15	0.075	0.0447761	0	0.0223881	0.142857	0.153846	0.148352	0.668033	0.534653	0.601343	0.4276	0.4203	0.42395
38	Antelope	PI633910	Pronghorn/Arlin	NE	HWW	1	1	0.0849057	0.272727	0.178816	0.398148	0.3875	0.392824	0.836735	0.972222	0.904478	0.268293	0.456522	0.362407	0.941176	0.846154	0.893665	0.8	0.967742	0.883871	0.904762	0.935484	0.920123	0.7667	0.8889	0.8278
39	SD03164-1	NRPN	89118RC1-X-9-3-3/TX96D2845//Expedition	SD	HRW	2	2	0.037037	0.114286	0.0756614	0.5	0.8	0.65	0.944954	0.894737	0.919845	0.703125	0.80916	0.756143	0.0614035	0.0508475	0.0561255	0.169231	0.0470588	0.108145	0.463087	0.458904	0.460996	0.2165	0.1138	0.16515
40	NW04Y2188	NRPN	MO8/Redland//KS91H184/3*Rio Blanco	NE	HRW	3	3	0.130081	0.0545455	0.0923134	0.383333	0.536585	0.459959	0.821192	0.84252	0.831856	0.854545	0.477876	0.666211	0.0384615	0.15534	0.0969007	0.194805	0.3	0.247403	0.550847	0.4	0.475424	0.2264	0.1887	0.20755
41	NE05549	NRPN	NI98414 (=NE90614/NE87612//NE87612)/Wesley	NE	HRW	2	2	0.159574	0.0555556	0.107565	0.568627	0.292683	0.430655	0.987952	0.975	0.981476	0.30597	0.0442478	0.175109	0.488095	0.125	0.306548	0.520408	0.611765	0.566086	0.886878	0.867299	0.877088	0.2587	0.5028	0.38075
42	OK Bullet	PI642415	KS96WGRC39/ Jagger	OK	HRW	3	3	0.0123457	0.0344828	0.0234142	0.177419	0.359375	0.268397	0.956044	.	0.96	0.899083	0.755102	0.827092	0.193277	0.380952	0.287115	0.138889	0.0487805	0.0938347	0.527273	0.81746	0.672367	0.2727	0.4286	0.35065
43	OK03716W	OSU	Oro Blanco/OK92403 F4:11	OK	HRW	3	3	0.0294118	0	0.0147059	0.149123	0.28972	0.219421	.	.	.	0.696	.	0.7	0.04	0.0163934	0.0281967	0.0410959	0.0853659	0.0632309	0.719745	0.719745	0.719745	0.9831	0.7758	0.87945
44	OK00514-05806	SRPN	KS96WGRC39/Jagger	OK	HRW	3	3	0	0.0406504	0.0203252	0.0974026	0.147059	0.122231	0.927007	.	0.9	0.620155	0.406452	0.513303	0.247312	0.181818	0.214565	0.0461538	0.0394737	0.0428138	0.471338	0.734848	0.603093	0.2803	0.2419	0.2611
45	AP06T3832	SRPN	HBK0935-29-15/KS90W077-2-2/VBF0589-1	KS	HRW	4	4	0	0	0	0.833333	0.288136	0.560734	0.12987	0.0314961	0.0806831	0.377483	0.463519	0.420501	0.0204082	0.0714286	0.0459184	0.028169	0.0326087	0.0303889	0.0677966	0.22905	0.148423	0.0549	0.1522	0.10355
46	HV9W02-942R	SRPN	53/3/ABL/1113//K92/4/JAG/5/KS89180B	KS	HRW	3	3	0.0412371	0.0116959	0.0264665	0.127907	0.0943396	0.111123	0.5	0.452555	0.476277	0.320755	0.107527	0.214141	0.0246914	0.097561	0.0611262	0.1625	0.214286	0.188393	0.19375	0.0962567	0.145003	0.0483	0.0227	0.0355
47	NE05430	SRPN	IN92823A1-1-4-5/NE92458	NE	HRW	3	3	0	0.037037	0.0185185	0.3	0.182609	0.241304	0	0	0	0.558559	0.134146	0.346352	0.021978	0.0769231	0.0494505	0.0384615	0	0.0192308	0	0.026087	0.0130435	0	0.0075	0.00375
48	CO03W139	SRPN	CO980862/Lakin	CO	HWW	1	1	0.0444444	0	0.0222222	0.0510204	0	0.0255102	0.333333	0.52	0.426667	0.00729927	0	0.00364964	0.617021	0.598214	0.607618	0.25	0.178082	0.214041	0.844037	0.966851	0.905444	0.9375	0.8059	0.8717
49	TX03A0563	SRPN	X96V107/Ogllala	TX	HRW	3	3	0	0	0	0.0267857	0.13125	0.0790179	0	0	0	0.375	0.418367	0.396684	0.0238095	0.0169492	0.0203793	0.0294118	0	0.0147059	0.0673077	0.00847458	0.0378911	0	0	0
50	Wesley	PI605742	Plainsman V / Odesskaya 51 // Colt / Cody	NE	HRW	3	3	0.038961	0.0380952	0.0385281	0	0.0178571	0.00892857	0.12766	0.0196078	0.0736337	0	0.0487805	0.0243902	0.132075	0.016129	0.0741023	0.047619	0.0491803	0.0483997	0.023622	0	0.011811	0.0917	0.063	0.07735
51	NE02533	NRPN	NE94458 (=GK-SAGVARI/COLT//NE86582)/Jagger	NE	HRW	2	2	0.00666667	0.00719424	0.00693046	0.0941176	0.322034	0.208076	0	0	0	0.3	0.234177	0.267089	0	0	0	0.015625	0.0147059	0.0151654	0.0129032	0.034188	0.0235456	0	0	0
52	NE05569	NRPN	Wesley//Pronghorn/Arlin	NE	HRW	2	2	0.115385	0.0141844	0.0647845	0	0	0	0.26087	0.0642857	0.162578	0.0231214	0.0253165	0.0242189	0.145455	0.144737	0.145096	0.037037	0.028169	0.032603	0.272727	0.319672	0.2962	0.156	0.096	0.126
53	Overley	certified	TAM-107 *3/ TA 2460/ Heyne ‘S’// Jagger	KS	HRW	2	2	0	0	0	0.206897	0.025	0.115948	0.025974	0.0625	0.044237	0.216561	0.333333	0.274947	0	0	0	0	0	0	0.166667	0.0884956	0.127581	0	0.0081	0.00405
54	OK05903C	OSU	TXGH12588-120*4/FS4//2174/3/Jagger F4:10 RC	OK	HWW	1	1	0.285714	0.13253	0.209122	0.333333	0.080292	0.206813	0.337662	0.920354	0.629008	0.511278	0.2	0.355639	0.278075	0.625	0.451537	0.696203	0.22973	0.462966	0.853801	0.936508	0.895155	0.686	0.6402	0.6631
55	Century	PI502912	Payne//TAM W-101/Amigo	OK	HRW	3	3	0.0328947	0	0.0164474	0.625	0.353741	0.489371	0.285714	0.453704	0.369709	0.574194	0.461538	0.517866	0.15	0.0438596	0.0969298	0.0434783	0.112676	0.0780772	0.473054	0.414815	0.443934	0.1223	0.1938	0.15805
56	KS05HW15-2	SRPN	KS98HW452(KS91H153/KS93HW255)/CO960293//KS920709B-5-2(T67/X84W063-9-45//K92)	KS	HWW	1	1	0.0738255	0.025	0.0494128	0.333333	0.09375	0.213542	0.703125	0.578512	0.640819	0.81457	0.624113	0.719342	0.5	0.571429	0.535714	0.402985	0.688525	0.545755	0.115942	0.414414	0.265178	0.3217	0.6325	0.4771
57	T151	SRPN	T81/ KS93U206	KS	HRW	3	3	0.119658	0.0413223	0.0804902	0.418919	0.395349	0.407134	0.836364	0.879121	0.857742	0.741007	0.692771	0.716889	0.586957	0.613861	0.600409	0.307692	0.363636	0.335664	0.776119	0.834783	0.805451	0.8608	0.2857	0.57325
58	KS970093-8-9-#1	SRPN	HBK1064-3/KS84063-9-39-3-4W//X960103	KS	HRW	2	2	0	0	0	0.16	0.4375	0.29875	0.768116	0.613333	0.690725	0.834532	0.565217	0.699875	0.027027	0.0487805	0.0379038	0.19469	0.0149254	0.104808	0.0633803	0.0601504	0.0617653	0.3833	0.1805	0.2819
59	CO03W239	SRPN	KS01-5539/CO99W165	CO	HWW	1	1	0.256637	0.4	0.328319	0.146341	0.233333	0.189837	1	1	1	0.6	0.570513	0.585256	0.625	0.773109	0.699055	0.586667	0.876712	0.731689	0.944785	0.988166	0.966475	0.6577	0.8467	0.7522
60	TX04A001246	SRPN	TX95V4339/TX94VT938-6	TX	HRW	4	3	0.27673	0.443299	0.360014	0.297872	0.25	0.273936	0.94636	0.970874	0.958617	0.4	0.266667	0.333333	0.857143	0.6625	0.759821	1	0.928571	0.964286	1	0.977143	0.988571	0.9718	0.8707	0.92125
61	Jerry	PI632433	Roughrider//Winoka/NB66425/3/Arapahoe	ND	HRW	4	4	0.0111732	0.0555556	0.0333644	0.5	0.634483	0.567241	0.990741	1	0.99537	0.832	0.846715	0.839358	0.224719	0.178571	0.201645	0.222222	0.388235	0.305229	0.233533	0.215385	0.224459	0.2576	0.0545	0.15605
62	NE02558	NRPN	Jagger/Alliance	NE	HRW	3	3	0.0253165	0.0117647	0.0185406	0.0606061	0.0434783	0.0520422	0	0	0	0.376147	0.289062	0.332605	0	0	0	0	0.0821918	0.0410959	0.101695	0.0340909	0.0678929	0.0136	0.1477	0.08065
63	MT0495	NRPN	MT9640/NB1133	MT	HRW	3	4	0.183007	0.171598	0.177302	0.197917	0.105769	0.151843	0.937759	0.96	0.94888	0.532258	0.572193	0.552225	0.00434783	0.0864198	0.0453838	0.465909	0.5625	0.514205	0.839378	0.448276	0.643827	0.3191	0.4357	0.3774
64	Fuller	certified	Jagger related	KS	HRW	3	2	0	0	0	0.105263	0.72	0.412632	0.00826446	0	0.00413223	0.663317	0.542484	0.6029	0	0.025641	0.0128205	0	0.0967742	0.0483871	0.0362319	0.0377358	0.0369839	0.0159	0	0.00795
65	OK03522	SRPN	N566/OK94P597	OK	HRW	4	3	0.0225989	0.104895	0.063747	0	0.00909091	0.00454545	0.913978	0.991597	0.952788	0.691057	0.643564	0.667311	0.764045	0.701149	0.732597	0.756098	0.955224	0.855661	0.953488	0.789062	0.871275	0.5612	0.761	0.6611
66	KS05HW121-2	SRPN	KS99-5-16 (94HW98/91H153)//STANTON/KS98HW423(JAG/93HW242)	KS	HWW	1	1	0	0.0123457	0.00617284	0.618421	0.440476	0.529449	0.592105	0.441558	0.516832	0.774194	0.735484	0.754839	0.758621	0.632184	0.695402	0.619048	0.727273	0.67316	0.933884	0.676471	0.805177	0.3361	0.9728	0.65445
67	T153	SRPN	T136/ T151	KS	HRW	3	4	0.0276243	0	0.0138122	0.07	0.0466667	0.0583333	0.155556	0.211382	0.183469	0.462069	0.212121	0.337095	0.72973	0.426966	0.578348	0	0.0153846	0.00769231	0.0348837	0.227273	0.131078	0.8727	0.9	0.88635
68	KS970187-1-10	SRPN	TAM107*2/TA759//HBC197F-1/3/2145	KS	HRW	3	3	0	0.133333	0.0666667	0.301887	0.238095	0.269991	0.836879	0.888889	0.862884	0.329545	0.290323	0.309934	0.0202429	0.1	0.0601215	0.465517	0.164384	0.31495	0.357664	0.52439	0.441027	0.3733	0.6525	0.5129
69	CO03W043	SRPN	KS96HW94/CO980352	CO	HWW	1	1	0.00769231	0.017094	0.0123932	0.03125	0.354839	0.193044	0.00621118	0.0207254	0.0134683	0.525926	0.666667	0.596296	0.247619	0.287671	0.267645	0.346667	0.675676	0.511171	0.912	0.846939	0.879469	0.5396	0.7429	0.64125
70	TX01V5134RC-3	SRPN	TAM-200/Jagger	TX	HRW	3	4	0.0347826	0.0152672	0.0250249	0.0227273	0.027972	0.0253497	0.370968	0.270492	0.32073	0.555556	0.495146	0.525351	0.378049	0.427083	0.402566	0.183333	0.111111	0.147222	0.5625	0.302632	0.432566	0.113	0.232	0.1725
71	SD06W117	NRPN	Alice/SD00W024	SD	HWW	1	1	0	0.005	0.0025	0.282609	0.37037	0.32649	0.707424	0.756614	0.732019	0.489933	0.655405	0.572669	0.284091	0.357143	0.320617	0.4375	0.506849	0.472175	0.873563	0.532374	0.702969	0.5	0.5159	0.50795
72	SD05210	NRPN	SD98444/SD97060	SD	HRW	4	4	0.00595238	0	0.00297619	0.604167	0.518519	0.561343	0	0	0	0.572973	0.584906	0.578939	0	0.02	0.01	0	0	0	0.0597015	0.22069	0.140196	0.1345	0.0417	0.0881
73	NW03666	NRPN	N94S097KS/NE93459	NE	HRW	3	3	0.00714286	0	0.00357143	.	0.137255	0.14	0.177273	0.134228	0.15575	0.171171	0.144828	0.157999	0	0	0	0	0	0	0.0234375	0.0204082	0.0219228	0.0313	0.0435	0.0374
74	MTS0531	NRPN	L'Govskaya 167/Rampart//MT9409	MT	HWW	1	1	0.0230769	0	0.0115385	1	1	1	0.390411	0.297619	0.344015	0.764706	0.608333	0.68652	0.639344	0.144737	0.392041	0.597403	0.615385	0.606394	1	1	1	0.562	0.6593	0.61065
75	Centerfield	PI644017	(TXGH12588-105*4/FS4)/2*2174	OK	HRW	4	4	0.0107527	0.005	0.00787634	0.0454545	0.819048	0.432251	0.298077	0	0.149038	0.694118	0.700787	0.697453	0	0.0147059	0.00735294	0	0	0	0.031746	0	0.015873	0.0187	0.0146	0.01665
76	OK04525	OSU	FFR525W/Hickok//Coronado F4:11	OK	HRW	2	3	0.0769231	0.176923	0.126923	0.1875	0.707071	0.447285	0	0.0344828	0.0172414	0.671329	0.672222	0.671775	0.0973451	0.114943	0.106144	0.0875	0.08	0.08375	0.075188	0.101351	0.0882697	0.0084	0.0072	0.0078
77	OK03305	SRPN	N40/OK94P455	OK	HRW	3	2	0.112903	0.113636	0.11327	0.15	0.0869565	0.118478	1	0.964912	0.982456	0.621622	0.350993	0.486307	0.446154	0.602941	0.524548	0.628205	0.771084	0.699645	0.877358	0.977778	0.927568	0.9623	0.9299	0.9461
78	T154	SRPN	T88/2180//T811	KS	HRW	4	4	0.00497512	0	0.00248756	0.0125	0.0263158	0.0194079	0.0573248	0.00645161	0.0318882	0	0.0645161	0.0322581	0.843137	0.679245	0.761191	0.0847458	0.39726	0.241003	0.607407	0.90678	0.757094	0.6262	0.4409	0.53355
79	NE05496	SRPN	KS95HW62-6 (=KS87H325/Rio Blanco)/Hallam	NE	HRW	3	3	0.00735294	0	0.00367647	0.0144928	0	0.00724638	0.00537634	0	0.00268817	0.40566	0	0.20283	0	0	0	0	0	0	0	0.0409836	0.0204918	0	0	0
80	TX04M410164	SRPN	MIT/TX93V5722//W95-301	TX	HRW	4	4	0.621118	0.679104	0.650111	0.45	0.307692	0.378846	1	1	1	0.70922	0.602941	0.656081	0.204969	0.394737	0.299853	0.740741	0.671053	0.705897	0.901408	0.845588	0.873498	0.986	0.9014	0.9437
81	SD06069	NRPN	Harry/Wesley//Jerry	SD	HRW	2.5	4	.	0.0786517	0.07	0.12766	0.19	0.15883	0.118881	1	0.559441	0.61745	0.30597	0.46171	0.2	0.145161	0.172581	0.421875	0.55	0.485938	0.5	0.361111	0.430556	0.5317	0.5672	0.54945
82	SD05W030	NRPN	SD98W302/NW97S186	SD	HWW	1	1	0.00487805	0	0.00243902	0.243902	0.209677	0.22679	0.0363636	0.00537634	0.02087	0.874286	0.412698	0.643492	0.3	0.202899	0.251449	0.380531	0.817204	0.598868	0.756579	0.206186	0.481382	0.7706	0.3688	0.5697
83	chisholm	PI486219	Sturdy sib/Nicoma	OK	HRW	4	3	0	0.0361446	0.0180723	1	0.25	0.625	0	0	0	0.612245	0.673759	0.643002	0.0131579	0.0338983	0.0235281	0	0.0519481	0.025974	0.101562	0.0431034	0.072333	0.028	0.2033	0.11565
84	Guymon	PI643133	Intrada/W189-163W	OK	HWW	1	1	0.039548	0.0927835	0.0661658	0	0.028169	0.0140845	0.990099	0.895028	0.942563	0.41791	0.279762	0.348836	0.666667	0.486842	0.576754	0.846154	0.728571	0.787363	0.960526	0.859873	0.910199	0.9079	0.973	0.94045
85	OK05830	OSU	OK93617/Jagger F6:12	OK	HRW	4	4	0.0285714	0	0.0142857	0.0574713	0.0182927	0.037882	0.647619	0.861111	0.754365	0.553191	0.495868	0.52453	0.0540541	0.0740741	0.0640641	0.0120482	0.0681818	0.040115	0.255034	0.114583	0.184808	0.1667	0.1024	0.13455
86	OK02405	RGON	Tonkawa/GK50	OK	HRW	4	4	0	0.0149254	0.00746269	0.333333	.	0.29	0.363636	0.677778	0.520707	0.671171	0.534759	0.602965	0	0	0	0	0	0	0.056338	0.117647	0.0869925	0	0	0
87	KS010957K~4	RGON	2145/Karl 92//KS940786-6-11	KS	HRW	3	3	0	0.0185185	0.00925926	0.172727	0.354839	0.263783	0	0.103175	0.0515873	0.786885	0.632653	0.709769	0	0.0645161	0.0322581	0	0	0	0.0176991	0.0520231	0.0348611	0.0458	0.0261	0.03595
88	NE06619	RGON	WESLEY/WAHOO	NE	HRW	2	2	0.0344828	0.0366972	0.03559	0.0555556	0.0952381	0.0753968	1	0.659091	0.829545	0.389222	0.373333	0.381277	0.103175	0.422222	0.262698	0.142857	0.119403	0.13113	0.644444	0.560847	0.602646	0	0.82	0.41
89	MTS04120	RGON	L'Govskaya 167/Rampart	MT	HRW	4	4	0.017094	0.00925926	0.0131766	0.0641026	0.0797101	0.0719064	0.118519	0.165217	0.141868	0.802395	0.461538	0.631967	0.118644	0.12766	0.123152	0.0377358	0.057971	0.0478534	0.151261	0.0576923	0.104476	0.0593	0.08	0.06965
90	TX06A001239	RGON	Ogllala /KS94U275	TX	HRW	4	4	0.00769231	0.00595238	0.00682234	0.553846	0.0116279	0.282737	0.863014	0.896104	0.879559	0.0576923	0.253247	0.15547	0.0169492	0	0.00847458	0	0.166667	0.0833333	0.253807	0.19708	0.225444	0.055	0.1503	0.10265
91	TXHT006F8-CS06/472-STA34	RGON	Lockett/Halberd	TX	HRW	3	3	0.0888889	0.10687	0.0978796	0.0689655	0.0740741	0.0715198	1	0.983607	0.991803	0.264	0.483221	0.373611	0.176471	0.27619	0.226331	0.484848	0.27027	0.377559	0.340102	0.465278	0.40269	0.0971	0.3299	0.2135
92	MO011126	UESRWWN	MO94-103/Pio2552	MO	SRW	3	3	0.163842	0.518519	0.34118	0	0.0153061	0.00765306	0.821429	0.94	0.880714	0.43787	0.116071	0.276971	0.112426	0.126582	0.119504	0.147059	0.47561	0.311334	0.134615	0.255319	0.194967	0.146	0.1652	0.1556
93	OH02-7217	UESRWWN	92118B4-2/OH561	OH	SRW	2	2	0.0280899	0.141762	0.0849262	0.57732	0.479592	0.528456	0.426357	0	0.213178	0.176471	0.509434	0.342952	0.797468	0.0253165	0.411392	0.146067	0	0.0730337	0.108696	0.146067	0.127382	0.0205	0.012	0.01625
94	MD99W483-06-9	UESRWWN	VA97W358/Renwood 3260	MD	SRW	4	3	0	0	0	0.0606061	0.028169	0.0443875	0	0	0	0.69281	0.3	0.496405	0	0.0714286	0.0357143	0.263889	0.135802	0.199846	0.0898204	0.00735294	0.0485867	0	0	0
95	OK04507	RGON	OK95593/Jagger //2174	OK	HRW	3	3	0	0	0	0.208633	0.0405405	0.124587	0	0	0	0.382716	0.338028	0.360372	0.0140845	0.0288462	0.0214653	0.204301	0.275862	0.240082	0.0220994	0.0191083	0.0206039	0.0174	0.0086	0.013
96	KS020304K~3	RGON	Jagger/2137//KS940786-6-9	KS	HRW	3	3	0.00574713	0.04	0.0228736	0	0.0581395	0.0290698	0	0	0	0.333333	0.127907	0.23062	0	0	0	0	0	0	0.365854	0	0.182927	0.0169	0	0.00845
97	KS010143K-11	RGON	TAM-400/KS950301-DD-4	KS	HRW	2	2.5	0.00555556	0.072	0.0387778	0.00621118	0.141732	0.0739717	0.356522	0.410714	0.383618	0.587209	0.649682	0.618445	0.0128205	0.0183486	0.0155846	0	0	0	0.102857	0.510345	0.306601	0.0079	0.0328	0.02035
98	TX05A001334	RGON	TX87V1233-3/U1254-4-6-6//K92/3/T200*2/TA2460*2//T202	TX	HRW	4	4	0	0.00617284	0.00308642	0.013986	0	0.00699301	0.0272727	0.0625	0.0448864	0.377778	0.299213	0.338495	0.0114943	0.115942	0.0637181	0.118644	0	0.059322	0.00595238	0.108333	0.0571429	0.0263	0.0091	0.0177
99	TX06A001376	RGON	NE94482/TX95A1161	TX	HRW	4	4	0.0120482	0.020202	0.0161251	0.00662252	0.00862069	0.0076216	0.278689	0.0206186	0.149654	0.0839695	0.119658	0.101814	0	0	0	0	0	0	0.0138889	0.05	0.0319444	0.0174	0.0194	0.0184
100	VA03W-412	UESRWWN	Roane/Pio2643//SS520	VA	SRW	2	3	0	0	0	0	0	0	0	0	0	0.102564	0.0347222	0.0686432	0	0.0454545	0.0227273	0	0	0	0.128205	0.0549451	0.0915751	0.0275	0	0.01375
101	OH03-41-45	UESRWWN	IL91-14167/OH599	OH	SRW	3	2	0.0674847	0.0813953	0.07444	0.303704	0.890625	0.597164	0.854369	0.828947	0.841658	0.760234	0.596026	0.67813	0.590909	0.0808081	0.335859	0.925926	0.853659	0.889792	0.757143	1	0.878571	0.7733	0.9329	0.8531
102	OK05312	OSU	OK95616-1/Hickok//BettyF4:10	OK	HRW	3	4	0.0629921	0.172131	0.117562	0.12766	0.879032	0.503346	0.706897	0.977273	0.842085	0.568627	0.172414	0.370521	0.0344828	0.0163934	0.0254381	0.0769231	0.0694444	0.0731838	0.388535	0.454545	0.42154	0.0862	0.0862	0.0862
103	HV9W05-881R	RGON	Mason /Ogllala -vr/Betty	KS	HRW	4	4	0.0110497	0.00507614	0.00806293	0.693878	0.00843882	0.351158	0.985401	0.876543	0.930972	0.677632	0.551724	0.614678	0.0107527	0.0224719	0.0166123	0.144737	0.0126582	0.0786975	0.581395	0.868421	0.724908	0	0.233	0.1165
104	NE06436	RGON	Wesley/OK98699 (=TAM200/HBB313//2158)	NE	HRW	4	4	0.04375	0.0352941	0.0395221	0.0428571	0.0442478	0.0435525	0.677419	0.578571	0.627995	0.507042	0.372549	0.439796	0.152778	0.0707071	0.111742	0.666667	0.442857	0.554762	0.470383	0.617647	0.544015	0.3507	0.2338	0.29225
105	NW05M6011-6-1	RGON	Nuplains/Arrowsmith	NE	HWW	1	1	0.913793	0.647482	0.780638	0.846667	0.985507	0.916087	0.990566	0.971429	0.980997	0.5	0.807339	0.65367	0.711864	0.670732	0.691298	0.814286	0.602941	0.708613	0.971223	0.993197	0.98221	0.7911	0.7911	0.7911
106	TX06A001431	RGON	T107//TX98V3620/Ctk78/3/TX87V1233/4/N87V106//TX86V1540/T200	TX	HRW	3	3	0.0208333	0	0.0104167	0	0.0192308	0.00961538	0.142857	0.375	0.258929	0.0361446	0.254386	0.145265	0.00892857	0.0217391	0.0153339	0.0632911	0	0.0316456	0.17037	0.157303	0.163837	0.065	0.0392	0.0521
107	TXHT023F7-CS06/607-STA07/40	RGON	TX99U8544/Ogallala	TX	HRW	4	4	0	0	0	.	0.03	0.03	0.0060241	0.0338983	0.0199612	0.0409357	0.0462963	0.043616	0.0131579	0	0.00657895	0.0526316	0.00884956	0.0307406	0.0698925	0.0555556	0.062724	0.117	0	0.0585
108	AR97044-10-2	UESRWWN	Elkhart/AR494B-2-2	AR	SRW	3	3	0	0.0114943	0.00574713	0.0142857	0.0182927	0.0162892	0	0	0	0.147826	0.161017	0.154422	0.144231	0.103774	0.124002	0.122807	0.0952381	0.109023	0.0880503	0	0.0440252	0.034	0	0.017
109	P02444A1-23-9	UESRWWN	981129/99793//INW0301/92145	IN	SRW	2	2	0.230769	0.0849673	0.157868	0.641026	0.2	0.420513	1	0.520958	0.760479	0.529851	0.488372	0.509111	0.0841121	0.0235294	0.0538208	0.111111	0.0217391	0.0664251	0.503226	0.100629	0.301927	0.1264	0.2333	0.17985
110	VA05W-414	UESRWWN	Pio25W60//VA96W-606WS(FFR555W/Coker9803//Annette)/Pio2691	VA	SRW	3	3	0.0220264	0.0218978	0.0219621	0.780702	0.898551	0.839626	0.894737	0.993827	0.944282	0.123188	0.139394	0.131291	0.037037	0.121622	0.0793293	0.26	0.4	0.33	0.846591	0.810127	0.828359	0.2419	0.3378	0.28985
111	OK05511	RGON	TAM 110/2174	OK	HRW	3	2	0	0	0	0.986577	0.0791367	0.532857	0.5	0	0.25	0.487179	0.370787	0.428983	0.0909091	0.0441176	0.0675134	0	0	0	0.0877193	0.0949367	0.091328	0.3707	0.1111	0.2409
112	SD07W041	RGON	Falcon /SD99W042//Trego	SD	HWW	2.5	1	0.0201342	0	0.0100671	0.00571429	0.0142857	0.01	0.18705	0.0215054	0.104278	0.415094	0.536842	0.475968	0.333333	0.197802	0.265568	0.466019	0.698795	0.582407	0.496689	0.0887097	0.292699	0.5359	0.7748	0.65535
113	SD07204	RGON	Harding //SD98243/Alliance	SD	HRW	3	3	0.0189873	0.0232558	0.0211216	0.00769231	0.00819672	0.00794451	0	0.00584795	0.00292398	0.255208	0.230769	0.242989	0.0340909	0.0217391	0.027915	0.0384615	0	0.0192308	0.12	0.179245	0.149623	0.087	0.0227	0.05485
114	NW05M6015-25-4	RGON	NW97S186/Rio Blanco	NE	HWW	1	1	0	0	0	0.05	0.0188679	0.034434	0.0245902	0	0.0122951	0.041958	0.179688	0.110823	0.216667	0.0212766	0.118972	0.209677	0.211538	0.210608	0.121951	0.277778	0.199864	0.2151	0.2716	0.24335
115	TXHT001F8-CS06/325-PRE07/75	RGON	TX01M5009/Halberd	TX	HRW	2.5	2.5	0	0.015544	0.00777202	0.104167	0.0487805	0.0764736	0.820755	0.970149	0.895452	0.529412	0.244898	0.387155	0.0645161	0.0178571	0.0411866	0.516129	0.181818	0.348974	0.588235	0.263566	0.425901	0.336	0.4463	0.39115
116	CO04W210	RGON	NW97S343/Akron	CO	HWW	1	1	0.0497738	0.09	0.0698869	0.909091	0.932203	0.920647	0.392157	0.782178	0.587168	0.24	0.641509	0.440755	0.425287	0.354839	0.390063	0.590909	0.5	0.545455	0.601562	0.648	0.624781	0.5764	0.6594	0.6179
117	KY96C-0769-7-3	UESRWWN	2552/Roane	KY	SRW	3	2	0.0215517	0.0625	0.0420259	0.311111	0.103093	0.207102	0	0.00819672	0.00409836	0.735294	0.564103	0.649698	0.113095	0.108911	0.111003	0.191781	0.354167	0.272974	0.116438	0.373239	0.244839	0.404	0.404	0.404
118	P03207A1-7	USSRWWN	INW0411//INW0315/99794	IN	SRW	3	3	0.0266667	0.0194175	0.0230421	0.973856	0.0535714	0.513714	0.914894	0.876106	0.8955	0.692308	0.601852	0.64708	0.0892857	0	0.0446429	0.205607	0.097561	0.151584	0.0782123	0.132353	0.105283	0.0515	0.0405	0.046
119	KS07HW25	RGON	KS025580(Trego/CO960293)/KSO1HW152-6(Trego/BTY SIB)	KS	HWW	1	1	0	0	0	0	0	0	0.532374	0.666667	0.59952	0.565574	0.529915	0.547744	0.305882	0.35	0.327941	0.796296	0.57377	0.685033	0.768657	0.683761	0.726209	0.284	0.6429	0.46345
120	SD07220	RGON	Tandem /Goodstreak	SD	HRW	4	4	0.0165289	0.0625	0.0395145	0.256757	0.157143	0.20695	0.393258	0.671429	0.532343	0.202381	0.5	0.35119	0	0	0	0	0	0	0.528455	0.567164	0.54781	0.0796	0.3491	0.21435
121	KS010379M-2	RGON	KS920709-B-5-2-2/TAM-400	KS	HRW	3	3	0.0135135	0.0206186	0.017066	0.346667	0.139535	0.243101	0.260417	0.170732	0.215574	0.191011	0.151163	0.171087	0.0136986	0.0361446	0.0249216	0.0289855	0.0923077	0.0606466	0.0522876	0.113475	0.0828814	0.0472	0.0152	0.0312
122	NE06472	RGON	CO95043 (=Hill/PI294994//Lamar)/KS89180B-2-1 (=KS8010-73/KS8010-1-4-2//107349/Karl)//NE98574 (=CO850267/Rawhide)	NE	HRW	3	3	0	0.00578035	0.00289017	0.0535714	0	0.0267857	0	0.0242424	0.0121212	0.0792079	0.179775	0.129492	0.0526316	0.113208	0.0829196	0.0172414	0.0983607	0.057801	0.0149254	0.0116279	0.0132766	0.0103	0.0174	0.01385
123	Roane	PI612958	VA71-54-147(CI17449)/C68-15//IN65309C1-18-2-3-2 (formerly VA93-54-429)	VA	SRW	4	4	0.021164	0.0101523	0.0156582	0.560606	0.015873	0.28824	0.821705	0.630303	0.726004	0.427778	0.319444	0.373611	0.0138889	0.0779221	0.0459055	0.455696	0.257143	0.35642	0.545455	0.5	0.522727	0.3387	0.3275	0.3331
124	OH02-12678	UESRWWN	Foster/Hopewell//OH581/OH569	OH	SRW	3	3	0.0162162	0.0486891	0.0324527	0.423077	0.45283	0.437954	0.22963	0.347107	0.288369	0.603604	0.721805	0.662704	0.247312	0.293478	0.270395	0.292308	0.115942	0.204125	0.244275	0.5	0.372137	0.5532	0.2609	0.40705
125	LA02-923	UESRWWN	PS8424//XY90-1B/TX851212	IN	SRW	2	2	0.391144	0.205128	0.298136	0.66129	0.918033	0.789662	1	0.983264	0.991632	0.748092	0.805405	0.776749	0.127119	0.169014	0.148066	0.73913	0.666667	0.702899	0.706468	0.783951	0.745209	0.7394	0.3309	0.53515
126	SD05W148-1	RGON	SD98153/SD98W117	SD	HWW	1	1	0.0246914	0.0789474	0.0518194	0.140351	0.028169	0.0842599	0.00515464	0.635593	0.320374	0.343195	0.682927	0.513061	0.505263	0.266667	0.385965	0.361446	0.434783	0.398114	0.736	0.441558	0.588779	0.7021	0.7105	0.7063
127	KS010514-9TM-10	RGON	CM98-42/3/HBF0290/X84W063-9-39-2//ARH/4/KS940786-6-4	KS	HRW	2	2	0.779528	0.584	0.681764	0.514286	0.939655	0.72697	0.910569	0.888889	0.899729	0.512658	0.544118	0.528388	0.446154	0.386364	0.416259	0.648649	0.903509	0.776079	0.569892	0.59799	0.583941	0.7861	0.8166	0.80135
128	N02Y5117	RGON	Yuma//T-57/3/CO850034/4/4*Yuma /5/KS91H184/Arlin S/KS91HW29//NE89526)	NE	HRW	2	2	0.0106383	0.0306122	0.0206253	0.190476	0	0.0952381	0.309091	0.716981	0.513036	0.371901	0.383929	0.377915	0.0526316	0.0909091	0.0717703	0.0344828	0	0.0172414	0.0384615	0.42	0.229231	0.1119	0.0263	0.0691
129	INW0411	UESRWWN	96204A1-12//Goldfield/92823A1-11(formerly P97397E1-11-2-4-1-1)	IN	SRW	3	3	0.00995025	0.0070922	0.00852122	0.0162602	0.0366972	0.0264787	0.0275229	0.025974	0.0267485	0.205607	0.330935	0.268271	0.0133333	0	0.00666667	0	0.0243902	0.0121951	0.0585106	0.156716	0.107614	0.0258	0.0318	0.0288
130	MO040192	UESRWWN	IL85-2872/MO10501	MO	SRW	2	2	0.00518135	0.0571429	0.0311621	0.389381	0.11194	0.25066	0.415094	0.0608696	0.237982	0.394286	0.651685	0.522986	0.107143	0.0819672	0.094555	0.22093	0.241379	0.231155	0.0805369	0.119718	0.100128	0.0165	0.0403	0.0284
131	KS07HW81	RGON	KS02HW25(Trego/Jagger 8W)/KS00HW114-1-1(94HW117//Jagger/94HW301)	KS	HWW	1	1	0	0	0	0	0	0	0	0.00854701	0.0042735	0.0661157	0.290909	0.178512	0.565	0.445946	0.505473	0.271429	0.234375	0.252902	0.238095	0.141304	0.1897	0.088	0.3263	0.20715
132	U07-698-9	RGON	Jagger*2/HD29	KS	HWW	1	1	0.0136054	0	0.00680272	0	0.0322581	0.016129	0.0348837	0.0833333	0.0591085	0.135417	0.396825	0.266121	0.415584	0.623529	0.519557	0.574468	0.666667	0.620567	0.86	0.678832	0.769416	0.6091	0.3762	0.49265
133	TX05V5614	RGON	TX96V2427/TX98U8083	TX	HRW	3	3	0	0.00632911	0.00316456	0.0147059	0.0511364	0.0329211	0.19697	0.171779	0.184374	0.126214	0.0265487	0.0763811	0.00766284	0	0.00383142	0	0.0235294	0.0117647	0.0171429	0.0183486	0.0177457	0.0921	0.0635	0.0778
134	Branson	UESRWWN	Pio2737W/891-4584A (Pike/FL302) (formerly M00-3701)	IN	SRW	2	2	0.0314961	0	0.015748	0.273973	0.00826446	0.141119	0.0776699	0.16055	0.11911	0.0784314	0.169118	0.123775	0.0654206	0.111111	0.0882658	0.0677966	0.0348837	0.0513402	0.214286	0.172662	0.193474	0.0404	0	0.0202
135	IL00-8530	UESRWWN	IL89-1687//IL90-6364/IL93-2489	IL	SRW	3	3	0.0264901	0.0118343	0.0191622	0.0183486	0	0.00917431	0.279503	0.465438	0.37247	0.322835	0.377953	0.350394	0	0	0	0	0.0285714	0.0142857	0.147541	0.0828402	0.115191	0.3525	0.0254	0.18895
136	IL02-18228	UESRWWN	Pio25R26/IL9634-24437(IL90-4813/L85-3132/Ning7840)//IL95-4162	IL	SRW	4	4	0.0118343	0.00456621	0.00820026	0.0694444	0.148515	0.10898	0.84375	0.684932	0.764341	0.386364	0.438596	0.41248	0.0860215	0.0298507	0.0579361	0.246753	0.0333333	0.140043	0	0.0234375	0.0117188	0	0.0635	0.03175
137	KS07HW117	RGON	KS00HW151-4(94H871//VTA/94HW301)//KS98HW151-6/00HW114-1	KS	HWW	1	1	.	0	0	0.126214	0.0979021	0.112058	0.175824	0.0820896	0.128957	0.159091	0.0428571	0.100974	0.975	0.893939	0.93447	0.774194	0.644737	0.709465	1	0.702703	0.851351	0.6967	0.641	0.66885
138	NE06549	RGON	Hallam /Wesley	NE	HRW	3	3	0.00865801	0	0.004329	0	0	0	0.00862069	0	0.00431034	0.0104167	0.0238095	0.0171131	0	0	0	0.016129	0.015625	0.015877	0.0121212	0.0295858	0.0208535	0	0	0
139	TX06A001084	RGON	KS90WGRC10//U1275-1-11-8/TA2455/3/KS93U69/4/Ogallala/TX89V4133	TX	HRW	3	3	0.00645161	0	0.00322581	0.00869565	0.00657895	0.0076373	0.313725	0.497717	0.405721	0.453846	0.606838	0.530342	0	0.0114943	0.00574713	0	0.0243902	0.0121951	0.0229008	0.0927152	0.057808	0.1333	0.0408	0.08705
140	Bess	UESRWWN	MO11769/Madison (formerly MO981020)	MO	SRW	2	2	0.00980392	0.0113636	0.0105838	0.147727	0.0220588	0.084893	0.00813008	0.101124	0.0546268	0.0266667	0.233871	0.130269	0	0	0	0.0277778	0	0.0138889	0.0456432	0	0.0228216	0	0.0068	0.0034
141	IL02-19463	UESRWWN	Patton/Cardinal//IL96-2550	IL	SRW	2	2	0	0.0188679	0.00943396	0.0326087	0.387097	0.209853	0.827815	0.987805	0.90781	0.810811	0.6	0.705405	0.169014	0.181818	0.175416	0.127273	0.150943	0.139108	0.716418	0.977901	0.847159	0.6885	0.8253	0.7569
142	Mocha exp.	UESRWWN	OH489/OH490	OH	SRW	3	3	0.00813008	0.0697674	0.0389488	0.01	0.021978	0.015989	0.025641	0.607143	0.316392	0.473684	0.365591	0.419638	0.0126582	0.246154	0.129406	0.0178571	0	0.00892857	0.0722892	0.0931677	0.0827284	0.0075	0.0075	0.0075
143	Pioneer Brand 26R61	USSRWWN	Omega78/S76/4/Arthur71/3/Stadler//Redcoat/Wisc1/5/Coker747/6/2555sib (formerly XW663)	IN	SRW	2	3	0.0222222	0.0142857	0.018254	0.196262	0.686275	0.441268	0.757143	0.354839	0.555991	0.866142	0.485507	0.675824	0.11236	0.0561798	0.0842697	0.285714	0.352941	0.319328	0.282609	0.305344	0.293976	0.3581	0.5984	0.47825
144	NC04-15533	USSRWWN	NC94-6275/P86958//VA96-54-234	NC	SRW	3	3	0.0232558	0	0.0116279	0.27957	0.0181818	0.148876	0	0.0487805	0.0243902	0.205607	0.566038	0.385823	0.22807	0.0923077	0.160189	0	0	0	0.0661157	0.229167	0.147641	0.0348	0	0.0174
145	M03-3616-C	USSRWWN	Hopewell/Patton	IN	SRW	3	2	0.113475	0.103448	0.108462	0.0629921	0.0645161	0.0637541	0.513158	0.0879121	0.300535	0.0862069	0.254545	0.170376	0.205357	0.0978261	0.151592	0.315068	0	0.157534	0.0915493	0.162921	0.127235	0.0583	0	0.02915
146	W98007V1	USSRWWN	F2IN82104B1-3-2(H14H15),W900003,Andy/Seneca/3/ Downy/F2IN82104B1-3-2(H14H15),Williams,IN86861-8(H18)/4/NC96BGTA6	SC	SRW	4	4	0.00507614	0.0047619	0.00491902	0.359223	0.0625	0.210862	0.634731	0.987952	0.811341	0.27044	0.220339	0.24539	0.0294118	0.0128205	0.0211161	0.0985915	0.384615	0.241603	0.115646	0.316129	0.215888	0.3333	0.1864	0.25985
147	Arena exp.	UESRWWN	NASW84-345/Coker9835//OH419/OH389	OH	SRW	2	2	0.105263	0.0188679	0.0620655	0.544828	0.136364	0.340596	0.77551	0.791045	0.783277	0.453608	0.342857	0.398233	0.047619	0.13253	0.0900746	0.125	0.431818	0.278409	0.743363	0.0674847	0.405424	0.2593	0.2148	0.23705
148	Coker 9553	USSRWWN	89M-4035A(IL77-2656/NK79W810/Pio2580 (formerly D00*6874-2)	IN	SRW	3	3	0	0	0	0	0	0	0	0	0	0.0294118	0	0.0147059	0.025641	0.0555556	0.0405983	0.0120482	0.0212766	0.0166624	0.0228571	0.0172414	0.0200493	0.0872	0.019	0.0531
149	VA05W-258	USSRWWN	VA98W-130(Savannah/VA87-54-558//VA88-54-328/Gore)//Coker9835/SS520	VA	SRW	2	2	0.0629371	0.091954	0.0774455	0.466165	0.235294	0.35073	0.944882	0.215909	0.580395	0.790698	0.231884	0.511291	0.16092	0.179775	0.170347	0.154545	0.0491803	0.101863	0.272727	0.408451	0.340589	0.3071	0.2979	0.3025
150	B030543	USSRWWN	VA93-54-429/LA85422	AR	SRW	4	3	0.00719424	0	0.00359712	0.229358	0.258824	0.244091	0.94	0.883721	0.91186	0.228571	0.253623	0.241097	0	0.0138889	0.00694444	0.056338	0	0.028169	0.237037	0.0544218	0.145729	0	0	0
151	W98008J1	USSRWWN	IN82104B1-3-2(H14H15)/Williams,IN86861-8(H18)//NC96BGTA6	SC	SRW	3	3	0.0136054	0.0330189	0.0233122	0.298701	0.0826446	0.190673	0.805405	0.578571	0.691988	0.568807	0.314961	0.441884	0.0927835	0.0483871	0.0705853	0.15	0.236842	0.193421	0.429688	0.844086	0.636887	0.17	0.3311	0.25055
152	OK05122	OSU	KS94U337/NE93427F4:10	OK	HRW	3	3	0	0.0819672	0.0409836	0.185185	0.29703	0.241107	0.868293	0.931193	0.899743	0.708955	0.5	0.604478	0.202381	0.243902	0.223142	0.0862069	0.118421	0.102314	0.359649	0.398551	0.3791	0.5463	0.3178	0.43205
153	OK06210	OSU	KS90175-1-2/CMSW89Y271//K92/3/ABI86*3414/X86035*-BB-34//HBC 302E RC F4:9RC	OK	HRW	4	4	0	0	0	0.479452	0.0252101	0.252331	0.770492	0.772059	0.771275	0.571429	0.311594	0.441511	0.0133333	0.0921053	0.0527193	0.172414	0.16129	0.166852	0.278481	0.468966	0.373723	0.3684	0.1304	0.2494
154	India exp.	UESRWWN	KY85C-35-4/Karl/Madison	OH	SRW	3	3	0	0.00854701	0.0042735	0.121429	0.0204082	0.0709184	0.353659	0.355556	0.354607	0.136612	0.186207	0.161409	0.0517241	0.032967	0.0423456	0.0163934	0.045977	0.0311852	0.0238095	0.152866	0.0883379	0.0079	0.1207	0.0643
155	G69202	UESRWWN	VA91-54-219/OH413	IN	SRW	5	4	0.00497512	0.00657895	0.00577704	0.132948	0.107143	0.120045	0.139073	0.103448	0.121261	0.271605	0.111801	0.191703	0.0240964	0	0.0120482	0.0540541	0.0142857	0.0341699	0.0559441	0.0373134	0.0466287	0.0748	0.0224	0.0486
156	USG 3555	USSRWWN	VA94-52-60/Pio2643//USG3209	VA	SRW	4	4	0.00641026	0.00947867	0.00794446	0.352941	0.292857	0.322899	0.554217	0.68306	0.618638	0.516667	0.424242	0.470455	0.240506	0.309524	0.275015	0.169811	0.358209	0.26401	0.485075	0.283582	0.384328	0.1949	0.2788	0.23685
157	LA01138D-52	USSRWWN	LA841/LA422//AGS2000	LA	SRW	3	3	0.00555556	0.00689655	0.00622605	0.172996	0.0120482	0.092522	0	0.00518135	0.00259067	0.326797	0.383721	0.355259	0.1875	0.230769	0.209135	0.184615	0.05	0.117308	0.581395	0.285714	0.433555	0.1282	0.3093	0.21875
158	VA05W-78	USSRWWN	Tribute/AGS2000	VA	SRW	2.5	4	0.0430108	0.0515464	0.0472786	0.369048	0.28	0.324524	0.323741	0.538462	0.431101	0.246914	0.333333	0.290123	0.226415	0.328125	0.27727	0.640449	0.442308	0.541379	0.0454545	0.224299	0.134877	0.3017	0.1954	0.24855
159	OK05723W	OSU	SWM866442/Betty F4:10	OK	HRW	3	3	0.674603	0.544828	0.609715	0.15625	0.235294	0.195772	0.93617	1	0.968085	0.486486	0.5	0.493243	0	0.151163	0.0755814	0	0.493976	0.246988	0.492063	0.436242	0.464153	0.4421	0.6139	0.528
160	OK06319	OSU	Enhancer/2174F4:9	OK	HRW	3	3	0.363636	0.156463	0.260049	0.282609	0.329114	0.305861	0.9375	0.855263	0.896382	0.282051	0.163793	0.222922	0.125	0.09375	0.109375	0.106061	0.44	0.27303	0.590164	0.803571	0.696868	0.4786	0.0662	0.2724
161	D04*5513	UESRWWN	DK1551W/D94-50228	AR	SRW	3	3	0	0	0	0.010989	0	0.00549451	0	0	0	0	0.0115607	0.00578035	0.0394737	0	0.0197368	0.0277778	0.0652174	0.0464976	0.350649	0.0368098	0.19373	0.0645	0.0643	0.0644
162	M04-4566	UESRWWN	Bradley/Roane	IN	SRW	3	3	0.0555556	0.184211	0.119883	0.348837	0.0707965	0.209817	0.168605	0.0555556	0.11208	0.484277	0.257511	0.370894	0.133803	0.136364	0.135083	0.139535	0.14	0.139767	0.305389	0.111702	0.208546	0.1561	0.093	0.12455
163	NC03-6228	USSRWWN	A92-4452//NC96BGTD1sib/NC96BGTA6 sib	NC	SRW	3	3	0.0384615	0.0484429	0.0434522	0.205479	0	0.10274	0	0.00970874	0.00485437	0.488722	0.338462	0.413592	0.0641026	0.0458015	0.054952	0.166667	0.1	0.133333	0.155556	0.0350877	0.0953216	0.0377	0.0327	0.0352
164	AR96077-7-2	USSRWWN	Jackson/Pio2643	AR	SRW	4	4	0	0	0	0.141304	0	0.0706522	0.00689655	0.131148	0.069022	0.216981	0.401869	0.309425	0.0466926	0.3125	0.179596	0.0972222	0.0652174	0.0812198	0.169231	0.205882	0.187557	0.3265	0.178	0.25225
165	D04-5012	USSRWWN	NC96BGTD1/Mason	AR	SRW	3	4	0.0294118	0.0198675	0.0246397	0.820513	0.174419	0.497466	0.875	0.669173	0.772086	0.361446	0.519737	0.440591	0.131579	0.056338	0.0939585	0.276923	0.148148	0.212536	0.324324	0.512397	0.418361	0.0909	0.3051	0.198
166	G59160	USSRWWN	T812/VA91-54-219	IN	SRW	3	4	0.0205479	0.0113208	0.0159343	0.330357	0.147727	0.239042	0.786765	0.769231	0.777998	0.47619	0.378049	0.42712	0.0363636	0.0540541	0.0452088	0.309524	0.109375	0.209449	0.136691	0.229299	0.182995	0.1259	0.0602	0.09305
167	OK01420W	OSU	KS93U206/Jagger RC	OK	HRW	3	3	0	0.0526316	0.0263158	1	0.697674	0.848837	0.758065	0.770642	0.764353	0.584906	0.392857	0.488881	0.347222	0.0761905	0.211706	0.121212	0.366197	0.243705	0.408696	0.601227	0.504961	0.2764	0.0633	0.16985
168	OK06528	OSU	Vilma/Hickok//HeyneF4:9	OK	HRW	4	4	0.0466667	0.00609756	0.0263821	0.195946	0.315385	0.255665	0.129032	0	0.0645161	0.348214	0.29771	0.322962	0.167742	0.230769	0.199256	0.0526316	0.015873	0.0342523	0.285714	0.282051	0.283883	0.1189	0.0806	0.09975
169	OK06518	OSU	Magvars/2174//EnhancerF4:9	OK	HRW	3	4	0	0.0384615	0.0192308	0.0617284	0.109091	0.0854097	0.135922	0.179245	0.157584	0.284884	0.33	0.307442	0	0.0285714	0.0142857	0.0153846	0.060241	0.0378128	0.0697674	0.248062	0.158915	0.1656	0.0696	0.1176
170	KY97C-0321-02-01	UESRWWN	Kristy/VA94-52-25//2540	KY	SRW	3	3	0.00462963	0.015625	0.0101273	0.432432	0.728814	0.580623	0.822581	0.908571	0.865576	0.365672	0.351955	0.358813	0.04	0.180556	0.110278	0.223684	0.151163	0.187424	0.673203	0.556522	0.614862	0.1582	0.1582	0.1582
171	M04-4802	UESRWWN	FFR518//Elkhart/MV-18	IN	SRW	3	3	0.0102564	0.0163934	0.0133249	0.409524	0.33557	0.372547	0.385417	0.238411	0.311914	0.282353	0.185185	0.233769	0.157205	0	0.0786026	0.551724	0.216867	0.384296	0.289941	0.523529	0.406735	0.1399	0.0929	0.1164
172	AR97124-4-3	USSRWWN	P88288C1-6-1-2/Terra SR2	AR	SRW	4	4	0.0227273	0.0436893	0.0332083	0.945946	0.940741	0.943343	0.47549	0.897674	0.686582	0.739884	0.426316	0.5831	0.0886076	0.09	0.0893038	0.0357143	0.158537	0.0971254	0.191011	0.67052	0.430766	0.2778	0.0507	0.16425
173	GA991336-6E9	USSRWWN	GA92432//AGS2000/Pio26R61	GA	SRW	2	2	0.0673077	0	0.0336538	0.45098	0.136691	0.293836	0.181818	0.110092	0.145955	0.430939	0.592593	0.511766	0.0545455	0.0208333	0.0376894	0.0138889	0.0232558	0.0185724	0.172662	0.0620155	0.117339	0.6776	0.4672	0.5724
174	G61505	USSRWWN	ABI89-4584A/T814	IN	SRW	3	3	0.140097	0.241206	0.190651	0.885135	0.502994	0.694065	0.818841	0.965517	0.892179	0.475904	0.369942	0.422923	0.07	0.0697674	0.0698837	0	0.0298507	0.0149254	0.252101	0.456989	0.354545	0.1458	0.3721	0.25895
175	OK05134	OSU	OK97411/TX91D6825F4:10	OK	HRW	4	3	0.185484	0.140449	0.162967	0.132075	0.538462	0.335269	0.346535	0.424779	0.385657	0.369427	0.100877	0.235152	0.106667	0.0566038	0.0816352	0.0508475	0.223529	0.137188	0.152174	0.457143	0.304658	0.187	0.1818	0.1844
176	OK06313	OSU	Emma/Karl 92//2174F4:9	OK	HRW	3	3	0.0555556	0	0.0277778	0.00763359	0	0.00381679	0.0239521	0.00636943	0.0151608	0.00714286	0.0123457	0.00974427	0	0.0131579	0.00657895	0	0.0821918	0.0410959	0.0178571	0.0408163	0.0293367	0	0.0072	0.0036
177	KY97C-0519-04-07	UESRWWN	SS555W/2540//2552	KY	SRW	3	4	0.233333	0.324786	0.27906	0.153061	0.12381	0.138435	0.895833	0.62963	0.762731	0.557576	0.489362	0.523469	0.0641026	0.0266667	0.0453846	0.191781	0.408163	0.299972	0.177143	0.30137	0.239256	0.1258	0.1127	0.11925
178	M04*5109	UESRWWN	VA94-54-479/Pio2628	IN	SRW	3	3	0.0347826	0.05	0.0423913	0.0418848	0.165563	0.103724	0.00507614	0	0.00253807	0.112	0.318841	0.21542	0.017341	0.0151515	0.0162463	0.123077	0.0526316	0.0878543	0.042735	0.0571429	0.0499389	0.0536	0.0704	0.062
179	VA04W-259	USSRWWN	VA97W-533 [FFR555W/Gore//Ck9803/VA87-54-636]/NC95-11612(Stella/KS85WGRC01//C8433/3/C8629/FL7927)	VA	SRW	3	3	0	0.0537634	0.0268817	0.191667	0.0573248	0.124496	0.408696	0.0294118	0.219054	0.641791	0.310345	0.476068	0.0102041	0.00970874	0.00995641	0.114754	0.261364	0.188059	0.538462	0.138158	0.33831	0.1532	0.2651	0.20915
180	MD01W233-06-1	USSRWWN	McCormick/Choptank	MD	SRW	3	3	0	0	0	0.0461538	0	0.0230769	0	0.00657895	0.00328947	0.0125	0.0359281	0.0242141	0.0447761	0.0413223	0.0430492	0.0681818	0	0.0340909	0.00518135	0.0679012	0.0365413	0	0	0
181	GA991209-6E33	USSRWWN	GA901146/GA96004//AGS2000	GA	SRW	2	3	0	0	0	0.116667	0.0583333	0.0875	0.147651	0.00543478	0.0765429	0.0151515	0.170886	0.0930188	0.225225	0.188119	0.206672	0	0.0930233	0.0465116	0.0826446	0.29932	0.190982	0.2621	0.3609	0.3115
182	G41732	USSRWWN	T814/L900819	IN	SRW	2	2	0.0111732	0	0.00558659	0.0776699	0.119403	0.0985364	0.0209205	0.0103627	0.0156416	0.142857	0.0465116	0.0946844	0.0684932	0.038835	0.0536641	0.183333	0.150685	0.167009	0.201439	0.157143	0.179291	0.0884	0.1364	0.1124
183	OK06848W	OSU	OK94P461/Oro BlancoF6:11	OK	HWW	1	1	0.229167	0.104	0.166583	0	0.382353	0.191176	0.703947	0.307692	0.50582	0.579365	0.362205	0.470785	0.688525	0.886792	0.787659	0.8	0.922078	0.861039	0.953757	1	0.976879	0.9691	0.6386	0.80385
184	W06-202B	UESRWWN	Ashland/Hopewell//OH546/L930605	WI	SRW	4	4	0.0348837	0.00434783	0.0196158	0.352	0.0632411	0.207621	0.0121951	0	0.00609756	0.395161	0.286458	0.34081	0.0300752	0.0272109	0.028643	0.0133333	0	0.00666667	0.117188	0.0520231	0.0846053	0.0181	0.0174	0.01775
185	LA99005UC-31-3-C	USSRWWN	Pio2548/Coker9835(LA90144B16-3-2)//AGS2000	LA	SRW	3	3	0.135135	0.0174419	0.0762885	0.0958904	0.292308	0.194099	0.0235849	0.176056	0.0998206	0.5	0.409091	0.454545	0.0149254	0	0.00746269	0.117647	0.0240964	0.0708717	0.251572	0.182741	0.217157	0.0065	0.0317	0.0191
aSRPN=Southern Regional Performance Nursery; NRPN=Northern Regional Performance Nursery; RGON=Regional Germplasm Observation Nursery; USSRWWN=Uniform Southern Soft Red Winter Wheat Nursery; UESRWWN=Uniform Eastern Soft Red Winter Wheat Nursery; OSU=Oklahoma State University
bHRW= hard red winter wheat; HWW= hard white winter wheat; SRW= soft red winter wheat
