# Supplementary material for: Genome-wide association analysis on pre-harvest sprouting resistance and grain color in U.S. winter wheat
Source: BMC Genomics. 2016 Oct 12;17:794. doi: 10.1186/s12864-016-3148-6 (PMC5059910; doi:10.1186/s12864-016-3148-6)
Supplement: Additional file 2: — Table S2. Environmental statistics of greenhouse and field conditions in Manhattan and Hays (XLSX 44 kb) [file 12864_2016_3148_MOESM2_ESM.xlsx]

## Sheet: Sheet1
Supplimentary Table S2 Environmental statistics of greenhouse and field conditions in Manhattan and Hays
	Day Temp.a	Night Temp.	Day length (h)
GH(May-June)	25±5	20±2	12
GH(Dec-Jan)	22±3	17±2	12
	Max Temp.b	Min Temp.	Precip. (cm)
2013MH	36.1	7.8	12.2936
2014MH	33.9	9.4	27.6098
2013Hays	41.1	5.3	6.604
2014Hays	40	5.9	19.4056
a Greenhouse Day/Night temperature (°C) is expressed as Mean ± Standard Deviation
b Field temperature range (°C) and precipitation are calculated from May 1st to June 15th in 2013 and 2014. Data is from "www.usclimatedata.com"
