# Supplementary material for: Genome-wide association analysis on pre-harvest sprouting resistance and grain color in U.S. winter wheat
Source: BMC Genomics. 2016 Oct 12;17:794. doi: 10.1186/s12864-016-3148-6 (PMC5059910; doi:10.1186/s12864-016-3148-6)
Supplement: Additional file 3: — Table S3. Quantitative trait loci identified at least twice among eight experiments using the association mapping population and the Best Linear Unbiased Prediction (BLUP) of greenhouse and field data of wheat sprouting rates in a spike. (XLSX 59 kb) [file 12864_2016_3148_MOESM3_ESM.xlsx]

## Sheet: Sheet1
Supplimentary Table S3 Quantitative trait loci identified at least twice among eight experiments using the association mapping population and the Best Linear Unbiased Prediction (BLUP) of greenhouse and field data of wheat sprouting rates in a spike
Chromosome	Marker	Type	Position	maf	2011Falla		2012Spring		2012Fall		2013Spring		2013MH		2013Hays		2014MH		2014Hays		Greenhouse_BLUP		Field_BLUP
					p-value	R2 (%)b	p-value	R2 (%)	p-value	R2 (%)	p-value	R2 (%)	p-value	R2 (%)	p-value	R2 (%)	p-value	R2 (%)	p-value	R2 (%)	p-value	R2 (%)	p-value	R2 (%)
1A	BS00011787_51	90K	34.278	0.486486	-	-	-	-	-	-	-	-	3.30401e-05	9.15745	-	-	-	-	-	-	-	-	-	-
1A	Kukri_c22508_119	90K	-	0.475676	-	-	-	-	-	-	-	-	5.43373e-05	8.63307	-	-	-	-	-	-	-	-	-	-
1A	Kukri_c60564_136	90K	50.198	0.0648649	6.53999e-05	9.0858	-	-	-	-	-	-	-	-	-	-	-	-	-	-	-	-	-	-
1A	IACX742	90K	51.334	0.0675676	7.44188e-05	8.94039	-	-	-	-	-	-	-	-	-	-	-	-	-	-	-	-	-	-
1A	BS00094925_51	90K	55.725	0.0675676	7.44188e-05	8.94039	-	-	-	-	-	-	-	-	-	-	-	-	-	-	-	-	-	-
1D	Ex_c6765_2118	90K	48.904	0.167568	-	-	-	-	-	-	0.00057423	6.70044	-	-	-	-	-	-	-	-	-	-	-	-
1D	wsnp_Ku_c19622_29138795	90K	-	0.313514	-	-	-	-	-	-	0.000338467	7.27792	-	-	-	-	-	-	-	-	-	-	-	-
1D	Xgwm337	SSR	-	-	-	-	0.000497671	17.78	-	-	0.000129633	13.3	-	-	-	-	-	-	-	-	0.000470251	13.54	-	-
2D	BobWhite_c1477_315	90K	-	0.405405	-	-	-	-	-	-	0.000948417	6.15786	-	-	-	-	-	-	-	-	-	-	-	-
2D	Xgwm539	SSR	-	-	-	-	-	-	-	-	-	-	0.0005	11.66	-	-	-	-	0.0006	15.06	-	-	0.000337828	16.74
3A	wsnp_Ex_rep_c67702_66370241_9K	9K	9.116	0.216216	4.41751e-05	9.52928	-	-	-	-	-	-	-	-	-	-	-	-	-	-	-	-	-	-
3A	wsnp_Ra_c2339_4506620_9K	9K	9.116	0.497297	-	-	-	-	-	-	-	-	5.27543e-05	8.66412	-	-	-	-	-	-	-	-	5.6562e-05	8.54319
3A	BS00094057_51	90K	9.116	0.235135	9.05916e-05	8.71963	-	-	-	-	-	-	-	-	-	-	-	-	-	-	-	-	-	-
3A	wsnp_Ex_c10014_16477392	90K	9.116	0.289189	-	-	-	-	-	-	-	-	6.9051e-05	8.38196	-	-	-	-	-	-	-	-	7.2217e-05	8.28875
3A	RAC875_c76948_970	90K	-	0.245946	8.80447e-05	8.7516	-	-	-	-	-	-	-	-	-	-	-	-	-	-	-	-	-	-
3A	KASP_TaPHS1.1	STS	-	0.218919	5.54585e-05	9.27183	-	-	-	-	-	-	-	-	-	-	-	-	-	-	-	-	-	-
3A	Xbarc57.1	SSR	-	-	-	-	-	-	-	-	-	-	5.12696e-06	14.04	8.51556e-06	13.54	3.38079e-05	15.82	0.0003	11.75	-	-	5.9003e-06	15.37
3A	Xbarc57.2	SSR	-	-	-	-	-	-	-	-	-	-	6.74237e-06	14.03	6.56351e-06	14.16	9.4557e-05	15.32	0.0002	13.71	-	-	3.78061e-06	15.86
3AL	wsnp_Ex_c24085_33332723	90K	121.901	0.121622	-	-	0.000945612	6.15293	-	-	-	-	-	-	-	-	-	-	-	-	-	-	-	-
3AL	wsnp_BM137927A_Ta_2_1	90K	121.901	0.118919	-	-	0.000741151	6.41535	-	-	-	-	-	-	-	-	-	-	-	-	-	-	-	-
3AL	GENE.1464_73	90K	164.203	0.118919	-	-	0.000741151	6.41535	-	-	-	-	-	-	-	-	-	-	-	-	-	-	-	-
3AL	wsnp_Ku_c5359_9531713_9K	9K	L201.88	0.105405	-	-	0.000250192	7.60064	-	-	-	-	-	-	-	-	-	-	-	-	-	-	-	-
3AL	Tamyb10-A1-66	STS	114.022	-	-	-	-	-	-	-	-	-	4.66892e-07	12.05	1.81872e-05	9.19	0.0003	6.81	2.83427e-05	8.58	-	-	2.01063e-06	10.88
3AL	Tamyb10-A1-74	STS	114.022	-	-	-	-	-	-	-	-	-	8.06643e-07	11.58	3.46968e-05	8.609	-	-	0.000116021	7.33	-	-	1.11556e-05	9.39
3AL	Xwmc559-1	SSR	107.198	-	-	-	-	-	-	-	-	-	-	-	0.0009	10.36	-	-	-	-	-	-	-	-
3B	wsnp_BE446087B_Ta_2_1_9K	9K	46.662	0.0810811	-	-	-	-	-	-	-	-	-	-	3.21901e-05	9.32828	-	-	-	-	-	-	-	-
3B	RAC875_c15722_1081	90K	50.259	0.0891892	-	-	-	-	-	-	-	-	-	-	6.75241e-05	8.53644	-	-	-	-	-	-	-	-
3BL	Xbarc77	SSR	-	-	-	-	0.000533287	12.32	-	-	-	-	0.0004	7.62	-	-	-	-	0.0002	9.54	-	-	0.000482015	8.07
3BL	Xgwm108	SSR	-	-	-	-	-	-	-	-	-	-	0.0009	7.02	-	-	0.0002	7.48	-	-	-	-	0.000567636	7.25
3BL	Xgwm181	SSR	-	-	0.0003	12.21	-	-	-	-	-	-	-	-	-	-	-	-	-	-	-	-	-	-
3BL	Xgwm247	SSR	-	-	0.0009	9.76	-	-	-	-	-	-	-	-	-	-	-	-	-	-	-	-	-	-
3D	IAAV1578	90K	0	0.445946	-	-	0.000977263	6.11757	-	-	-	-	-	-	-	-	2.62581e-05	9.83115	-	-	-	-	-	-
3D	BS00021687_51	90K	0	0.443243	-	-	-	-	-	-	-	-	-	-	-	-	3.69895e-05	9.45172	-	-	-	-	-	-
3D	BS00080151_51	90K	0	0.443243	-	-	-	-	-	-	-	-	-	-	-	-	3.69895e-05	9.45172	-	-	-	-	-	-
3D	BS00085464_51	90K	0	0.481081	-	-	-	-	-	-	-	-	-	-	-	-	9.86022e-06	10.9266	9.58469e-05	7.27901	-	-	-	-
3D	BS00108577_51	90K	0	0.47027	-	-	-	-	-	-	-	-	-	-	-	-	1.87071e-05	10.2086	-	-	-	-	-	-
3D	Excalibur_c20559_98	90K	0	0.47027	-	-	-	-	-	-	-	-	-	-	-	-	1.87071e-05	10.2086	-	-	-	-	-	-
3D	IAAV2980	90K	0	0.478378	-	-	-	-	-	-	-	-	-	-	-	-	1.09709e-05	10.8065	-	-	-	-	-	-
3D	D_contig59199_227	90K	0	0.472973	-	-	-	-	-	-	-	-	-	-	-	-	1.16243e-05	10.7414	-	-	-	-	-	-
3D	BS00022669_51	90K	-	0.481081	-	-	-	-	-	-	-	-	-	-	-	-	4.42696e-05	9.25359	-	-	-	-	-	-
3D	BS00076298_51	90K	-	0.489189	-	-	-	-	-	-	-	-	-	-	-	-	4.94323e-05	9.13221	-	-	-	-	-	-
3D	BobWhite_c621_1218	90K	-	0.397297	-	-	-	-	-	-	-	-	-	-	-	-	5.28276e-05	9.05922	-	-	-	-	-	-
3D	BS00067117_51	90K	-	0.481081	-	-	-	-	-	-	-	-	-	-	-	-	8.26295e-06	11.1259	8.55992e-05	7.38558	-	-	-	-
3D	CAP8_c5043_351	90K	-	0.47027	-	-	-	-	-	-	-	-	-	-	-	-	1.87071e-05	10.2086	-	-	-	-	-	-
3D	Excalibur_c9485_351	90K	-	0.47027	-	-	-	-	-	-	-	-	-	-	-	-	1.87071e-05	10.2086	-	-	-	-	-	-
3D	Kukri_c50527_241	90K	-	0.397297	-	-	0.000846235	6.27237	-	-	-	-	-	-	-	-	2.9655e-05	9.69621	-	-	-	-	-	-
3D	tplb0062k24_584	90K	-	0.459459	-	-	-	-	-	-	-	-	-	-	-	-	6.08399e-05	8.90432	-	-	-	-	-	-
3D	BobWhite_c3111_636	90K	-	0.405405	-	-	-	-	-	-	-	-	-	-	-	-	1.14823e-05	10.7552	8.88182e-05	7.35077	-	-	7.08712e-05	8.3083
3DL	BS00067163_51	90K	92.335	0.467568	-	-	-	-	-	-	-	-	7.78724e-05	8.25635	-	-	-	-	-	-	-	-	-	-
3DL	GENE-1785_118	90K	-	0.481081	-	-	-	-	-	-	-	-	8.21605e-05	8.20042	-	-	-	-	-	-	-	-	-	-
3D	Tamyb10-D1-93	STS	-	-	-	-	-	-	-	-	-	-	0.0006	5.74	0.0003	6.67	-	-	-	-	-	-	-	-
4A	BS00037019_51	90K	76.4005	0.195652	-	-	-	-	2.22261e-09	21.6627	-	-	-	-	-	-	-	-	-	-	1.67314e-06	13.3196	-	-
4A	Ex_c66324_1151	90K	76.969	0.429348	-	-	-	-	3.66693e-17	47.5646	-	-	-	-	-	-	2.37037e-05	9.94486	-	-	1.33904e-12	31.5388	-	-
4A	wsnp_Ex_c13031_20625900	90K	76.969	0.42663	-	-	-	-	1.78707e-16	45.0563	-	-	-	-	-	-	2.93288e-05	9.70847	-	-	2.5375e-12	30.6418	-	-
4A	wsnp_Ex_rep_c66324_64493429	90K	76.969	0.442935	-	-	-	-	1.50875e-16	45.3223	-	-	-	-	-	-	2.60418e-05	9.84033	-	-	2.99173e-12	30.4118	-	-
4A	BS00072025_51	90K	76.969	0.328804	-	-	-	-	1.19871e-09	22.4684	-	-	-	-	-	-	-	-	-	-	1.17886e-06	13.7365	-	-
4A	IAAV615	90K	76.969	0.19837	-	-	-	-	1.73891e-09	21.9822	-	-	-	-	-	-	-	-	-	-	1.40409e-06	13.5281	-	-
4A	IACX2890	90K	76.969	0.225543	-	-	-	-	3.84154e-05	9.73398	-	-	-	-	-	-	-	-	-	-	-	-	-	-
4A	RAC875_c21369_425	90K	78.105	0.38587	-	-	-	-	7.52924e-05	8.96959	-	-	-	-	-	-	-	-	-	-	-	-	-	-
4A	wsnp_Ku_c4342_7887834	90K	78.105	0.38587	-	-	-	-	7.52924e-05	8.96959	-	-	-	-	-	-	-	-	-	-	-	-	-	-
4A	BS00023151_51	90K	78.105	0.19837	-	-	-	-	4.40422e-07	15.0069	-	-	-	-	-	-	-	-	-	-	2.31128e-05	10.2574	-	-
4A	wsnp_Ex_c19207_28125389_9K	9K	82.653	0.116848	-	-	-	-	2.52721e-05	10.2138	-	-	-	-	-	-	-	-	-	-	-	-	-	-
4A	Excalibur_c30378_673	90K	90.65	0.478261	-	-	-	-	5.2812e-06	12.0344	-	-	-	-	-	-	-	-	-	-	-	-	-	-
4A	RAC875_c11524_553	90K	90.65	0.342391	-	-	-	-	2.64553e-06	12.8514	-	-	-	-	-	-	-	-	-	-	-	-	-	-
4A	wsnp_Ex_c11619_18714738	90K	90.65	0.38587	-	-	-	-	6.60611e-06	11.7715	-	-	-	-	-	-	-	-	-	-	-	-	-	-
4A	KASP_PM19A1K1	STS	-	0.304348	-	-	-	-	3.21704e-05	9.93686	-	-	-	-	-	-	-	-	-	-	2.99426e-05	9.96182	-	-
4A	wsnp_Ex_rep_c104448_89161562_9K	9K	-	0.214674	-	-	-	-	1.21388e-08	19.4784	-	-	-	-	-	-	-	-	-	-	1.78675e-05	10.5525	-	-
4A	wsnp_Ex_c612_1213451_9K	9K	-	0.451087	-	-	-	-	2.61394e-06	12.8657	-	-	-	-	-	-	-	-	-	-	4.12213e-05	9.59843	-	-
4A	wsnp_JD_c38619_27992279	90K	-	0.440217	-	-	-	-	4.46464e-06	12.2322	-	-	-	-	-	-	-	-	-	-	4.43054e-05	9.51665	-	-
4A	ZXQ118	STS	-	-	-	-	-	-	3.3938e-05	14.42	-	-	-	-	-	-	-	-	-	-	2.77538e-05	10.87	-	-
4A	Xbarc236	SSR	92.923	-	-	-	-	-	7.41342e-05	14.13	-	-	-	-	-	-	-	-	-	-	-	-	-	-
4A	Xwmc757	SSR	-	-	-	-	0.000984059	11.88	-	-	-	-	-	-	-	-	-	-	-	-	-	-	-	-
5A	Excalibur_c34426_723	90K	35.359	0.151351	-	-	-	-	-	-	0.000419559	7.04257	-	-	-	-	-	-	-	-	-	-	-	-
5A	BobWhite_c4004_61	90K	35.359	0.145946	-	-	-	-	-	-	0.00026237	7.5582	-	-	-	-	-	-	-	-	-	-	-	-
5A	BS00021873_51	90K	35.359	0.156757	-	-	-	-	-	-	0.000326339	7.318	-	-	-	-	-	-	-	-	-	-	-	-
5A	Excalibur_c54774_408	90K	47.99	0.218919	-	-	0.000559596	6.71964	-	-	-	-	-	-	-	-	-	-	-	-	-	-	-	-
5A	Excalibur_c24051_1028	90K	-	0.327027	-	-	0.000787958	6.34926	-	-	-	-	-	-	-	-	-	-	-	-	-	-	-	-
6B.2	wsnp_Ex_c19525_28494827	90K	94.461	0.0864865	-	-	-	-	-	-	-	-	1.21343e-05	10.2255	8.18906e-06	10.8153	-	-	-	-	-	-	2.80734e-05	9.27816
6B.2	Excalibur_c15109_942	90K	95.598	0.294595	-	-	-	-	-	-	0.000429336	7.01739	-	-	-	-	-	-	-	-	-	-	-	-
6B.2	RAC875_c7332_955	90K	-	0.0918919	-	-	-	-	-	-	-	-	-	-	4.50721e-06	11.4733	-	-	-	-	-	-	5.8971e-05	8.49968
6B	Xgwm88	SSR	-	-	-	-	0.000954723	8.91	-	-	-	-	-	-	-	-	-	-	-	-	-	-	-	-
7A	Excalibur_c53632_204	90K	68.493	0.118919	4.04223e-05	9.63001	-	-	-	-	-	-	-	-	-	-	-	-	-	-	-	-	-	-
7A	wsnp_Ex_c8614_14453388_9K	9K	69.63	0.0486486	4.58557e-06	12.1421	-	-	-	-	-	-	-	-	-	-	-	-	-	-	-	-	-	-
7A	wsnp_Ex_c26509_35755018_9K	9K	69.63	0.0459459	1.40537e-06	13.5402	-	-	-	-	-	-	-	-	-	-	-	-	-	-	-	-	-	-
7A	wsnp_Ex_c38981_46383475_9K	9K	69.63	0.0459459	1.40537e-06	13.5402	-	-	-	-	-	-	-	-	-	-	-	-	-	-	-	-	-	-
7A	wsnp_Ex_rep_c68405_67220388_9K	9K	-	0.0432432	2.49535e-05	10.1798	-	-	-	-	-	-	-	-	-	-	-	-	-	-	-	-	-	-
7A	Xwmc603	SSR	-	-	0.0001	25.35	-	-	-	-	-	-	-	-	-	-	-	-	-	-	-	-	-	-
7A	Xgwm130	SSR	-	-	-	-	-	-	-	-	-	-	0.0005	10.6	-	-	-	-	-	-	-	-	-	-
1A/1D/3A/5B	Xbarc148	SSR	-	-	-	-	-	-	-	-	-	-	1.38042e-08	22.81	3.384e-05	11.9	-	-	2.22002e-05	14.45	-	-	3.42516e-06	14.66
5ABD	Xbarc232	SSR	-	-	-	-	-	-	-	-	-	-	0.0006	10.25	-	-	4.404e-05	12.6	3.97287e-05	13.62	-	-	0.000379912	10.88
a The 2011Fall, 2012Spring, 2012Fall and 2013Spring experiments are greenhouse experiments, and the 2013MH(=2013Manhattan), 2013Hays, 2014MH(=2014Manhattan) and 2014Hays experiments are field experiments.
b Phenotypic variance explained by markers significantly related to pre-harvest sprouting resistance.
