# Supplementary material for: Genome-wide association analysis on pre-harvest sprouting resistance and grain color in U.S. winter wheat
Source: BMC Genomics. 2016 Oct 12;17:794. doi: 10.1186/s12864-016-3148-6 (PMC5059910; doi:10.1186/s12864-016-3148-6)
Supplement: Additional file 4: — Table S4. Kompetitive Allele Specific PCR assays developed from significant SNPs for the 4A pre-harvest sprouting resistance quantitative trait locus. (XLSX 33 kb) [file 12864_2016_3148_MOESM4_ESM.xlsx]

## Sheet: Sheet1
Supplimentary Table S4 Kompetitive Allele Specific PCR assays developed from significant SNPs for the 4A pre-harvest sprouting resistance quantitative trait locus
KASP		Primer Sequence (5' to 3')	90K SNP	Seqence
KASP3743	Forward[T]*	GAAGGTGACCAAGTTCATGCTTCAGTTTGGCCAACCATGT[T]	wsnp_Ex_rep_c66324_64493429	TTAGAGAAGTCATGTTGCCAAGTACAACAGGTATTGTACCGACAAGGTCGTTATCATTGAGGAATAGGAAGCTGAGTTGAGTCAGTTTGGCCAACCATGT[T/C]GGAACAACACCTTCAAATGAGTTCTCGCCAAGGGAAAGAGTTTGGAGGTATGGACAAGATGCAAAGCCCAATGGAATCTGACCTGTGAAACTATTACCTT
	Forward[S]	GAAGGTCGGAGTCAACGGATTTCAGTTTGGCCAACCATGT[C]
	Reverse	TCTTGTCCATACCTCCAAAC
KASP8081	Forward[T]	GAAGGTGACCAAGTTCATGCTGGTCCATCGTACTCGCAAAA[T]	BS00037019_51	AATCAGAACCCATCGCCCAATGTCCAGAACGGTCCATCGTACTCGCAAAA[T/C]CATAACCCTTCTCCTGTTGCCCAGAACAGTCCATTGTTTTTGCAACACCA
	Forward[S]	GAAGGTCGGAGTCAACGGATTGGTCCATCGTACTCGCAAAA[C]
	Reverse	AATGGACTGTTCTGGGCAAC
KASP34562	Forward[T]	GAAGGTGACCAAGTTCATGCTTGGAGTCTGAAAGCATTCG[A]	IAAV615	ATGCACTCTGTTTGACTGCTTCTGTCCCTTACTTTGAGGATTCAGAATTAAGCTCTGTTTTTGCCTCCGTCTGCCAGAACTTGGAGTCTGAAAGCATTCG[A/G]CTCTATTAAATTCAGGGTATTTTTATTGTCTGAATATTTGATTTGTGTTTTCCTATGATGCATGGAAATTTGTAATCTCTGTCGGATTAAGGATTATTTA
	Forward[S]	GAAGGTCGGAGTCAACGGATTTGGAGTCTGAAAGCATTCG[G]
	Reverse	TCCATGCATCATAGGAAAACA
KASP34586	Forward[T]	GAAGGTGACCAAGTTCATGCTAAGGGGAGGTGATCGTGGA[T]	IACX2890	AGTGGCACCCGCATCGTTGATCGCGCACAATGCCGGAGTCGAAGGGGAGGTGATCGTGGA[T/G]AAAATCAAGGACAGCGAGTGGGAATTCGGCTACAACGCGATGACCGACAAGCACGAGAA
	Forward[S]	GAAGGTCGGAGTCAACGGATTAAGGGGAGGTGATCGTGGA[G]
	Reverse	TTGTAGCCGAATTCCCACTC
*[T] is the SNP allele detected in Tutoumai A, [S] is the SNP allele detected in Siyang 936
